# Supplementary material for: Tumor-Infiltrating CD8+ T Cells Driven by the Immune Checkpoint-Associated Gene IDO1 Are Associated With Cervical Cancer Prognosis
Source: Front Oncol. 2021 Oct 27;11:720447. doi: 10.3389/fonc.2021.720447 (PMC8578845; doi:10.3389/fonc.2021.720447)
Supplement: Supplementary Table 1 — Genes in Venn diagram [file Table_1.xlsx]

## Sheet: venn_partitions
GSE6791	GSE63678	GSE55940	Set	Gene	Count
TRUE	TRUE	TRUE	GSE6791∩GSE63678∩GSE55940	IDO1	1
FALSE	TRUE	TRUE	(GSE63678∩GSE55940)∖(GSE6791)	FOXA1, KRT7, FHL1	3
TRUE	FALSE	TRUE	(GSE6791∩GSE55940)∖(GSE63678)	HLTF, KRT19, SLFN13, PLA2G7, SULT2B1, KLK10, GPX3	7
FALSE	FALSE	TRUE	(GSE55940)∖(GSE6791∪GSE63678)	CYP4Z1, SAMD12, CCDC60, SMC1B, TSPAN1, IL2RA, CYP4B1, CDA, ECM1, DPEP1, MEOX2, CMA1	12
TRUE	TRUE	FALSE	(GSE6791∩GSE63678)∖(GSE55940)	DEK, PCNA, PLSCR1, DTL, PRC1, TOPBP1, RMI1, SMC4, ATAD2, MELK, DONSON, RRM2, GINS1, GMNN, KNTC1, MCM2, CDC7, POLE2, CDKN2A, RFC4, RAB5IF, WDHD1, MCM3, MCM6, RAD51AP1, TOP2A, BUB1B, HELLS, KPNA2, ECT2, ZWINT, CEBPG, HMGB3, LYN, CEP55, VRK1, NCAPG2, GCH1, KIF14, SPTSSA, KIF4A, HPRT1, FOXM1, KIF11, MCM5, ACTL6A, EZH2, DDIT4, ZWILCH, SPINT2, SMC2, MTHFD2, KIF15, CDK1, TIPIN, GGH, UBE2C, BRIP1, TTK, F…	307
FALSE	TRUE	FALSE	(GSE63678)∖(GSE6791∪GSE55940)	MCM4, OSMR, HIST1H2BI, NCK1, NUP62CL, TJP2, GINS2, SH2D4A, BLM, NCAPH, PRSS21, TFDP2, C1GALT1, OIP5, UCHL5, EPPK1, RAB27A, CD58, TDP1, ORC1, IRAK1, PRRG4, TOP1, CENPA, TMEM30B, AUNIP, CENPI, HIST1H4H, TREM1, BIK, AURKB, ANKEF1, SLC35F6, MST1R, EXO1, BCL2A1, HACD3, TFCP2L1, CCNE1, KIFC1, EPHA2, F11R, APOL6, GALNT3, TMEM106C, BIRC3, OAS3, HTATIP2, KYNU, IL1A, MTHFD1, CHAF1A, IER5, PCLAF, CHI3L2, GA…	812
TRUE	FALSE	FALSE	(GSE6791)∖(GSE63678∪GSE55940)	ZNF367, HNRNPK, PTGES3, ARPP19, HNRNPH2, DTX3L, SMIM15, UHRF1, DKC1, RAP1B, ARL6IP1, CENPK, ARFGAP3, HMGN1, SKA2, DBF4, HMGN2, DPM1, E2F7, PPP1R8, PSMD12, SUMO3, TIMMDC1, ABRACL, XPO1, GOLPH3, SNX6, MIS12, MAP2K1, SLF1, SMS, C1ORF131, GLO1, HNRNPA3, HENMT1, SNRPD3, RBM12, TRMT112, RMI2, THOC3, SLBP, SRP9, SCP2, TUBA1B, MAPRE1, PARP1, ANP32E, MSL2, COIL, DNAJB11, GTF2E2, UBTD2, CDC25B, SRP54, TMEM…	1619
